# Supplementary material for: Method to Quickly Map Multifocal Pupillary Response Fields (mPRF) Using Frequency Tagging
Source: Vision (Basel). 2024 Apr 9;8(2):17. doi: 10.3390/vision8020017 (PMC11036301; doi:10.3390/vision8020017)
Supplement: Supplementary file 1 [file vision-08-00017-s001.zip]

Archive with 10 entries (10 files):
- Supplementary Figure S1.png
- Supplementary Figure S2.png
- Supplementary Figure S3.png
- Supplementary Figure S4.png
- Supplementary Figure S5.png
- Supplementary Figure S6.png
- Supplementary Figure S7.png
- Supplementary Figure S8.png
- Supplementary Figure S9.png
- Video S1.mp4
